# Supplementary material for: Evolutionary and functional analyses reveal a role for the RHIM in tuning RIPK3 activity across vertebrates
Source: eLife. 2025 May 28;13:RP102301. doi: 10.7554/eLife.102301 (PMC12119088; doi:10.7554/eLife.102301)
Supplement: Figure 3—figure supplement 2—source data 1. [file elife-102301-fig3-figsupp2-data1.zip]

Archive with 4 entries (4 files):
- Figure 3-figure supplement 2-GAPDH.jpg
- __MACOSX/._Figure 3-figure supplement 2-GAPDH.jpg
- Figure 3-figure supplement 2-V5.jpg
- __MACOSX/._Figure 3-figure supplement 2-V5.jpg
