# Supplementary material for: Evolutionary and functional analyses reveal a role for the RHIM in tuning RIPK3 activity across vertebrates
Source: eLife. 2025 May 28;13:RP102301. doi: 10.7554/eLife.102301 (PMC12119088; doi:10.7554/eLife.102301)
Supplement: Figure 4—figure supplement 1—source data 2. [file elife-102301-fig4-figsupp1-data2.zip]

Archive with 8 entries (8 files):
- Figure 4-figure supplement 1-source-data-2-1.pdf
- __MACOSX/._Figure 4-figure supplement 1-source-data-2-1.pdf
- Figure 4-figure supplement 1-source-data-2-2.pdf
- __MACOSX/._Figure 4-figure supplement 1-source-data-2-2.pdf
- Figure 4-figure supplement 1-source-data-2-3.pdf
- __MACOSX/._Figure 4-figure supplement 1-source-data-2-3.pdf
- Figure 4-figure supplement 1-source-data-2-4.pdf
- __MACOSX/._Figure 4-figure supplement 1-source-data-2-4.pdf
